# Supplementary material for: Comparative Transcriptome Profiling Reveals Potential Candidate Genes, Transcription Factors, and Biosynthetic Pathways for Phosphite Response in Potato (Solanum tuberosum L.)
Source: Genes (Basel). 2022 Aug 1;13(8):1379. doi: 10.3390/genes13081379 (PMC9407107; doi:10.3390/genes13081379)
Supplement: Supplementary file 1 [file genes-13-01379-s001.zip]

Archive with 1 entries (1 files):
- genes-1833171-SM.pdf
